# Supplementary material for: LncRNA-p21 alters the antiandrogen enzalutamide-induced prostate cancer neuroendocrine differentiation via modulating the EZH2/STAT3 signaling
Source: Nat Commun. 2019 Jun 12;10:2571. doi: 10.1038/s41467-019-09784-9 (PMC6561926; doi:10.1038/s41467-019-09784-9)
Supplement: Supplementary file 3 — Supplementary Data 1 [file 41467_2019_9784_MOESM3_ESM.xlsx]

## Sheet: Sheet1
LncRNAs	NEPC vs. Adenocarcinoma Fold
PCAT6-F	13.9288
LncRNA7816-1	11.8762
LncRNA2323-2	11.4716
LINC00319	10.5561
LINC00565	9.51366
lncRNA-p21	9.38268
lncRNA 1560-1	5.85634
LINC00094	5.65685
LINC00898	4.59479
LINC00950	4.59479
LINC01132	4.28709
LncRNA6052	4.25748
LncRNA1816-2	3.50642
LINC00152	3.38698
LncRNA5187-1	2.9897
LINC00668	2.77022
LncRNA2128-3	2.73208
LncRNA5103	2.58471
LINC00632	2.51403
LINC00160	2.36199
LncRNA9309	2.2974
LncRNA6256	2.08493
LncRNA3133	1.98618
LncRNA3877	1.82766
LINC00161	1.81504
LncRNA6251	1.75321
LINC00221	1.75321
LncRNA4608-2	1.7411
LncRNA6520	1.72907
LncRNA5831	1.70527
HOTAIR	1.56917
LncRNA1348-1	1.46409
PCAT9-F	1.46409
LINC01432	1.46409
LncRNA4169	1.39474
LncRNA2388	1.3566
PTENP	1.31951
LncRNA1618	1.31039
LncRNA7543	1.25701
LINC00960	1.23114
LncRNA1482-1	1.13288
LINC01355	1.13288
LncRNA3797-1	1.07177
LncRNA9160	1.01396
PCA1	0.993092
LINC00883	0.972655
LncRNA2655	0.952638
Anril	0.952638
LncRNA8856	0.939523
LncRNA9914	0.870551
LncRNA4863	0.852635
LncRNA5632-1	0.80107
LncRNA1566	0.795536
LINC01139	0.790041
LncRNA5176-1	0.768438
LINC00992	0.687771
PCAT7	0.659754
LINC01573	0.628507
LncRNA8559	0.602904
PCAT4	0.594604
LncRNA4355-1	0.586417
LncRNA9178	0.5
LncRNA7856	0.466516
LncRNA7542-3	0.450625
LINC01270	0.426317
LncRNA8404	0.336808
LncRNA6116	0.238159
PCAT19	0.198884
H19	0.167241
PCAT14	0.14161
Malat1	0.0785633
PCA3	0.0638133
LncRNA8802	0.0493776
LncRNA1698-1	0.0310341
LncRNA2303	0.00347204
