# Supplementary material for: LncRNA-p21 alters the antiandrogen enzalutamide-induced prostate cancer neuroendocrine differentiation via modulating the EZH2/STAT3 signaling
Source: Nat Commun. 2019 Jun 12;10:2571. doi: 10.1038/s41467-019-09784-9 (PMC6561926; doi:10.1038/s41467-019-09784-9)
Supplement: Supplementary file 4 — Supplementary Data 2 [file 41467_2019_9784_MOESM4_ESM.xlsx]

## Sheet: Sheet1
Supplementary Data 2. Sequences for all oligos
ChgA-F	TAAAGGGGATACCGAGGTGATG	qPCR
ChgA-R	TCGGAGTGTCTCAAAACATTCC	qPCR
SYP-F	CTCGGCTTTGTGAAGGTGCT	qPCR
SYP-R	CTGAGGTCACTCTCGGTCTTG	qPCR
NSE-F	AGGTGCAGAGGTCTACCATAC	qPCR
NSE-R	AGCTCCAAGGCTTCACTGTTC	qPCR
CITED1-F	CCTCACCTGCGAAGGAGGA	qPCR
CITED1-R	GGAGAGCCTATTGGAGATCCC	qPCR
FOXE1-F	CACGGTGGACTTCTACGGG	qPCR
FOXE1-R	GGACACGAACCGATCTATCCC	qPCR
FZD10-F	AGCCATCCAGTTGCACGAG	qPCR
FZD10-R	GAGTCGGGCCACTTGAAGTT	qPCR
POU3F1-F	CGCTCTACGGTAACGTGTTCT	qPCR
POU3F1-R	CCAAGCCGGTGATCTCGTG	qPCR
A2M-F	CGGAGAATGACGTACTCCACT	qPCR
A2M-R	TGGGTTGGTCCTTTCACTTGG	qPCR
DUSP5-F	TGTCGTCCTCACCTCGCTA	qPCR
DUSP5-R	GGGCTCTCTCACTCTCAATCTTC	qPCR
SOCS3-F	CCTGCGCCTCAAGACCTTC	qPCR
SOCS3-R	GTCACTGCGCTCCAGTAGAA	qPCR
SOCS1-F	CACGCACTTCCGCACATTC	qPCR
SOCS1-R	TAAGGGCGAAAAAGCAGTTCC	qPCR
MCL1-F	TGCTTCGGAAACTGGACATCA	qPCR
MCL1-R	TAGCCACAAAGGCACCAAAAG	qPCR
CCL2-F	CAGCCAGATGCAATCAATGCC	qPCR
CCL2-R	TGGAATCCTGAACCCACTTCT	qPCR
GLUT1-F	ATTGGCTCCGGTATCGTCAAC	qPCR
GLUT1-R	GCTCAGATAGGACATCCAGGGTA	qPCR
JMJD1 A-F	GTGCTCACGCTCGGAGAAA	qPCR
JMJD1A-R	GTGGGAAACAGCTCGAATGGT	qPCR
SOX9-F	AGCGAACGCACATCAAGAC	qPCR
SOX9-R	CTGTAGGCGATCTGTTGGGG	qPCR
LncRNA-p21 F	GTGAGCAGTCAGCCAGTTTG	qPCR
LncRNA-p21 R	TCTCTGGAGAACCCCGACTA	qPCR
STAT3-F	CAGCAGCTTGACACACGGTA	qPCR
STAT3-R	AAACACCAAAGTGGCATGTGA	qPCR
EED-F	GTGACGAGAACAGCAATCCAG	qPCR
EED-R	TATCAGGGCGTTCAGTGTTTG	qPCR
SUZ12-F	AGGCTGACCACGAGCTTTTC	qPCR
SUZ12-R	GGTGCTATGAGATTCCGAGTTC	qPCR
EZH2-F	AATCAGAGTACATGCGACTGAGA	qPCR
EZH2-R	GCTGTATCCTTCGCTGTTTCC	qPCR
ARE1-F	ATGATTCCATTCCTCCTCTGC	ChIP
ARE1-R	CAGTGTTGGGCACATTGTTT	ChIP
ARE2-F	CAGGACCTACTGTCTTGGTTTG	ChIP
ARE2-R	TGAAACCCTTGGGCACAG	ChIP
ARE3/4-F	TTCTGCTGATTCCAGTGTATCC	ChIP
ARE3/4-R	CAGCCTGTTTCTACTTGCTTTG	ChIP
ARE5-F	CTCACTCAGCCATGAGCTTT	ChIP
ARE5-R	CCCACCCTCCATCCTCAA	ChIP
ARE6-F	GTGGCTTCTTTGGCACTTTC	ChIP
ARE6-R	AAGTCAGGGTGAGTGATAGGA	ChIP
lncRNA-p21-AS	GCCAGAAGAGTGAGCCACCC	RIP
lncRNA-p21-S	GGGTGGCTCACTCTTCTGGC	RIP
sh-lncRNA-p21-1	CCGGGGAGGACACAGGAGAGGCA	shRNA
sh-lncRNA-p21-2	AATTCAAAAAGCATTGTTGCATCATC	shRNA
sh-HUR	CCAACAAGTCCCACAAATAACTCGC	shRNA
sh-HNRPK	GCAGTATGCAGATGTTGAAGGATTC	shRNA
sh-EZH2	ggatcaccgagatgataaagaaagc	shRNA
sh-EED	GTGGATGCTGATGCTGATGAA	shRNA
sh-SUZ12	AATGCAGGTCATCTCTTGCTT	shRNA
sh-SP1	GGCAGATCTGCAGTCCATTAA	shRNA
WT-lncRNA-p21 promoter-F	GATTCCATTCCTCCTCTGC	reporter assay
WT-lncRNA-p21 promoter-R	GTCAGGGTGAGTGATAGGACG	reporter assay
AGREmut-lncRNA-p21-promoter-F	CTGCATATGTTTGGGGCTGATTGAAGGGGTTCC	reporter assay
AGREmut-lncRNA-p21-promoter-R	ccttcaatcagCCccaaacatatgcagtaggtcc	reporter assay
ARE5mut-lncRNA-p21-promoter-F	CCGAGGAGAAGGCAGAATCTATTCCTAGTTC	reporter assay
ARE5mut-lncRNA-p21-promoter-R	GAATAGATTCTGCCTTCTCCTCGGGAGGAG	reporter assay
Lncp21-promoter- SP1RE-deletion 1R	GATTCTGCCACTGAACAGCCAGGGTT GGGGTAG	reporter assay
Lncp21-promoter-SP1RE-deletion 2F	TGTTCAGTGGCAGAATCTATTCCTAG	reporter assay
Pwpi-LncRNA-p21 F	GTGAGGAATTTCGACATTTAAATTTAAACTCTGGCCGGCAGAGC	Construction
Pwpi-LncRNA-p21 R	TCCTGCAGCCCGTAGTTT TACAGGTGCCCACCACTA	Construction
